# Supplementary material for: Evaluation of the Access Bio CareStart rapid SARS-CoV-2 antigen test in asymptomatic individuals tested at a community mass-testing program in Western Massachusetts
Source: Sci Rep. 2022 Dec 9;12:21338. doi: 10.1038/s41598-022-25266-3 (PMC9734130; doi:10.1038/s41598-022-25266-3)
Supplement: Supplementary file 1 — Supplementary Information. [file 41598_2022_25266_MOESM1_ESM.xlsx]

## Sheet: ST1_Repeat testers
	Supplementary Table 1: Study participants who enrolled multiple times for testing with both RT-qPCR and Access Bio CareStart
		Total Repeat Testers	60	Number of tests after first test
		Tested 2 Times	50	50
		Tested 3 Times	6	12
		Tested 4 Times	3	9
		Tested 5 Times	1	4
		Total repeat tests		75

## Sheet: ST2_symptoms
	Supplementary Table 2: Symptoms reported at all visits
			Negative (N=631)	Positive (N=31)	Overall (N=662)
		Cough
		No	600 (95.1%)	24 (77.4%)	624 (94.3%)
		Yes	31 (4.9%)	7 (22.6%)	38 (5.7%)
		Sore Throat
		No	608 (96.4%)	28 (90.3%)	636 (96.1%)
		Yes	23 (3.6%)	3 (9.7%)	26 (3.9%)
		Chills
		No	623 (98.7%)	30 (96.8%)	653 (98.6%)
		Yes	8 (1.3%)	1 (3.2%)	9 (1.4%)
		Shortness of Breath
		No	620 (98.3%)	31 (100%)	651 (98.3%)
		Yes	11 (1.7%)	0 (0%)	11 (1.7%)
		Fever
		No	623 (98.7%)	28 (90.3%)	651 (98.3%)
		Yes	8 (1.3%)	3 (9.7%)	11 (1.7%)
		Muscle Aches or Soreness
		No	611 (96.8%)	23 (74.2%)	634 (95.8%)
		Yes	20 (3.2%)	8 (25.8%)	28 (4.2%)
		Nausea, Vomiting or Diarrhea
		No	612 (97.0%)	30 (96.8%)	642 (97.0%)
		Yes	19 (3.0%)	1 (3.2%)	20 (3.0%)
		Decreased Sense of Smell or Taste
		No	617 (97.8%)	27 (87.1%)	644 (97.3%)
		Yes	14 (2.2%)	4 (12.9%)	18 (2.7%)
		Loss of Appetite
		No	623 (98.7%)	29 (93.5%)	652 (98.5%)
		Yes	8 (1.3%)	2 (6.5%)	10 (1.5%)
		General Weakness or Fatigue
		No	604 (95.7%)	27 (87.1%)	631 (95.3%)
		Yes	27 (4.3%)	4 (12.9%)	31 (4.7%)
		Headache
		No	587 (93.0%)	24 (77.4%)	611 (92.3%)
		Yes	44 (7.0%)	7 (22.6%)	51 (7.7%)

## Sheet: ST3_RDT acurracy by symptoms
	Supplementary Table 3A: CareStart test results compared to RT-qPCR in symptomatic individuals only
			RT-qPCR Results
		CareStart Results	Negative (N=59)	Positive (N=28)	Overall (N=87)
		Negative	59 (96.7%)	15 (51.7%)	74 (85.1%)
		Positive	0 (0%)	13 (44.8%)	13 (14.9%)
	Supplementary Table 3B: CareStart test result sensitivity and specificity in symptomatic individuals only
			RT-qPCR Results
		Type	n	N	Estimate	95% CI
		Sensitivity	13	28	0.464	27.5% - 66.1%
		Specificity	59	59	1	95% - 100%
	Supplementary Table 3C: CareStart test results compared to RT-qPCR in asymptomatic individuals only
			RT-qPCR Results
		CareStart Results	Negative (N=521)	Positive (N=23)	Overall (N=544)
		Negative	518 (99.2%)	11 (47.8%)	529 (97.2%)
		Positive	3 (0.6%)	12 (52.2%)	15 (2.8%)
	Supplementary Table 3D: CareStart test result sensitivity and specificity in asymptomatic individuals only
			RT-qPCR Results
		Type	n	N	Estimate	95% CI
		Sensitivity	12	23	0.522	30.6% - 73.2%
		Specificity	518	521	0.994	98.3% - 99.9%
